# Supplementary material for: The application of 7H-indolo[1,2-a]quinolinium merocyanine as a new water sensor in organic solvents
Source: Chem Zvesti. 2017 Oct 28;72(3):741–52. doi: 10.1007/s11696-017-0328-z (PMC5846992; doi:10.1007/s11696-017-0328-z)
Supplement: Supplementary file 1 — Supplementary material 1 (XLS 55 kb) [file 11696_2017_328_MOESM1_ESM.xls]

## Sheet: Page 1
Chemical Papers
Checklist for compound characterization
 For each compound synthesized or isolated in the manuscript, complete one line below: enter the compound number, state whether the compound is new or known in literature, confirm that you have given it a systematic name, and mark with "x" all columns corresponding to data included in the manuscript.
 For new compounds 1H and 13C NMR data as well as elemental analyses or HRMS data is required; where appropriate, also include a corrected melting point and an Rf value.
 For known compounds either (a) a melting point together with a literature m.p. and the respective reference, or (b) a reference to the respective nmr data have to be given.
 Either complete the checklist electronically, or print the empty list, complete by hand, and scan it to a pdf file. Upload the checklist together with the manuscript as "Electronic Supplementary Material".
Compound				New compounds								Known compounds
Compound number	Systematic name given	New	Known	1H NMR	13C NMR	IR	MS	UV-Vis	Melting point	Rf value	Elemental analysis	Melting point	Reference to melting point in literature	Reference to NMR data in literature
1	5-(5-Bromo-6-hydroxynaphthyl-2)-7,7-dimethyl-7H-indolo[1,2-a]quinolinium perchlorate		x									285-286°C	Sawicka MJ, Soroka JA, Gąsiorowska M (2010) Pol J Chem Technol 12:17-22. doi: 10.2478/v10026-010-0004-3	Sawicka MJ, Soroka JA, Gąsiorowska M (2010) Pol J Chem Technol 12:17-22. doi: 10.2478/v10026-010-0004-3

## Sheet: Page 2
Chemical Papers
Checklist for compound characterization
Compound				New compounds								Known compounds
Compound number	Systematic name given	New	Known	1H NMR	13C NMR	IR	MS	UV-Vis	Melting point	Rf value	Elemental analysis	Melting point	Reference to melting point in literature	Reference to NMR data in literature
